# Supplementary material for: A Narrative Review of Home Enteral Nutrition in Australia with a Focus on Blended Tube Feeding
Source: Nutrients. 2025 Mar 7;17(6):931. doi: 10.3390/nu17060931 (PMC11944310; doi:10.3390/nu17060931)
Supplement: Supplementary file 1 [file nutrients-17-00931-s001.zip]

Archive with 1 entries (1 files):
- nutrients-3491654-supplementary.pdf
